# Supplementary material for: Breastfeeding Practices and Postpartum Weight Retention in an Asian Cohort
Source: Nutrients. 2024 Jul 8;16(13):2172. doi: 10.3390/nu16132172 (PMC11243595; doi:10.3390/nu16132172)
Supplement: Supplementary file 1 [file nutrients-16-02172-s001.zip]

Archive with 1 entries (1 files):
- nutrients-3071962-supplementary.pdf
